# Supplementary material for: Measurement of protein digestibility in humans by a dual-tracer method
Source: Am J Clin Nutr. 2018 May 15;107(6):984–91. doi: 10.1093/ajcn/nqy062 (PMC6179135; doi:10.1093/ajcn/nqy062)
Supplement: Supplementary Data [file nqy062_supp.zip]

Archive with 3 entries (3 files):
- ajcn164970-file001.docx
- ajcn164970-file002.doc
- ajcn164970-file003.doc
